# Supplementary material for: Implementation fidelity of tuberculosis preventive therapy for under five children exposed to sputum smear positive pulmonary tuberculosis in Kaski district, Nepal: An implementation research
Source: PLoS One. 2022 Feb 16;17(2):e0263967. doi: 10.1371/journal.pone.0263967 (PMC8849459; doi:10.1371/journal.pone.0263967)
Supplement: S3 File — (XLSX) [file pone.0263967.s004.xlsx]

## Sheet: Sheet1
S.N	Ethnicity	Site	Age	Sex	Type of TB	Ph. number	Treatment	HIV	Screening status	Time	Total contact	Age	< 5 yrs	5-15yrs	> 15 9Adult)
1	Brahmin/chhetri	RTC	70	Male	Transfer In	No	Retreatment (first line CAT II)	Not mentioned	Screened	1 month	3		1	0	2
2	Janajati	RTC	70	Male	Relapse	Yes	Retreatment (first line CAT II)	No	Screened	1 month	3		0	0	3
3	Brahmin/chhetri	RTC	46	Male	Relapse	Yes	First line (CAT I)	Yes	Screened	1 month	2		1	0	1
4	Janajati	RTC	23	Male	New	Yes	First line (CAT I)	Yes	Screened	1 month	2		1	0	1
5	Janajati	RTC	67	Male	New	Yes	First line (CAT I)	Not mentioned	Not screened
6	Brahmin/chhetri	RTC	35	Female	New	Yes	First line (CAT I)	Not mentioned	Not screened
7	Janajati	RTC	35	Male	Relapse	Yes	Retreatment (first line CAT II)	Not mentioned	Not screened
8	Janajati	RTC	82	Male	New	Yes	First line (CAT I)	Not mentioned	Screened	1 month	3		0	0	3
9	Brahmin/chhetri	RTC	52	Male	New	Yes	First line (CAT I)	Not mentioned	Screened	1 month	3		0	0	3
10	Janajati	RTC	80	Female	New	Yes	First line (CAT I)	Not mentioned	Not screened
11	Janajati	RTC	19	Male	New	Yes	First line (CAT I)	Not mentioned	Screened	1 month	3		0	0	3
12	Dalit	RTC	23	Male	New	Yes	First line (CAT I)	Not mentioned	Screened	1 month	2		1	0	1
13	Janajati	RTC	58	Male	Treatment after lost to follow up	Yes	Retreatment (first line CAT II)	Not mentioned	Screened	1 month	2		0	0	2
14	Janajati	RTC	53	Female	New	Yes	First line (CAT I)	Not mentioned	Screened	1 month	3		0	0	3
15	Janajati	RTC	59	Male	Relapse	Yes	Retreatment (first line CAT II)	No	Screened	1 month	3		1	0	2
16	Janajati	RTC	36	Male	Relapse	Yes	Retreatment (first line CAT II)	No	Screened	1 month	3		1	1	1
17	Brahmin/chhetri	RTC	71	Female	New	Yes	First line (CAT I)	No	Screened	1 month	4		0	2	2
18	Dalit	RTC	35	Female	New	Yes	First line (CAT I)	No	Screened	1 month	2		0	1	1
19	Janajati	RTC	21	Female	New	Yes	First line (CAT I)	Not mentioned	Screened	1 month	2		1	0	1
20	Janajati	RTC	54	Male	New	Yes	First line (CAT I)	Not mentioned	Not screened
21	Dalit	RTC	38	Female	New	Yes	First line (CAT I)	Not mentioned	Screened	1 month	4		0	2	2
22	Dalit	RTC	45	Female	New	Yes	First line (CAT I)	Not mentioned	Screened	1 month	2		0	1	1
23	Janajati	RTC	75	Female	Relapse	Yes	Retreatment (first line CAT II)	Not mentioned	Screened	1 month	1		0	0	1
24	Janajati	RTC	33	Male	New	Yes	First line (CAT I)	Not mentioned	Not screened
1	Janajati	RTC	15	Male	New	Yes	First line (CAT I)	Not mentioned	Screened	1 month	2		0	0	2
26	Brahmin/chhetri	RTC	18	Female	New	Yes	First line (CAT I)	Not mentioned	Screened	1 month	4		0	1	3
27	Brahmin/chhetri	RTC	34	Female	New	Yes	First line (CAT I)	Not mentioned	Screened	1 month	3		0	1	2
28	Brahmin/chhetri	RTC	33	Female	Relapse	Yes	Retreatment (first line CAT II)	Not mentioned	Screened	1 month	3		0	2	1
29	Brahmin/chhetri	RTC	31	Female	New	Yes	First line (CAT I)	Not mentioned	Screened	1 month	3		1	0	2
30	Janajati	RTC	22	Male	New	Yes	First line (CAT I)	Not mentioned	Screened	1 month	4		0	0	4
31	Janajati	RTC	54	Female	Transfer In	Yes	First line (CAT I)	Not mentioned	Screened	1 month	3		0	3
32	Janajati	RTC	33	Male	New	Yes	First line (CAT I)	Not mentioned	Screened	1 month	2		0	0	2
33	Brahmin/chhetri	RTC	26	Male	New	Yes	First line (CAT I)	Not mentioned	Screened	1 month	3		0	0	3
34	Janajati	RTC	45	Male	New	Yes	First line (CAT I)	Yes	Screened	1 month	2		0	0	2
35	Janajati	RTC	68	Male	Relapse	Yes	Retreatment (first line CAT II)	No	Screened	1 month	3		0	0	3
36	Brahmin/chhetri	RTC	22	Male	New	Yes	First line (CAT I)	Not mentioned	Screened	1 month	3		0	1	2
37	Janajati	RTC	70	Male	Relapse	Yes	Retreatment (first line CAT II)	No	Screened	1 month	3		0	0	3
38	Brahmin/chhetri	RTC	47	Male	New	Yes	First line (CAT I)	No	Screened	1 month	4		0	2	2
39	Brahmin/chhetri	RTC	21	Male	New	Yes	First line (CAT I)	No	Screened	1 month	2		0	0	2
40	Janajati	RTC	19	Male	New	Yes	First line (CAT I)	No	Screened	1 month	3		0	0	3
41	Janajati	RTC	21	Male	New	Yes	First line (CAT I)	No	Not screened
42	Janajati	RTC	59	Male	Relapse	Yes	Retreatment (first line CAT II)	No	Not screened
43	Janajati	RTC	79	Male	New	Yes	First line (CAT I)	No	Not screened
44	Janajati	RTC	25	Male	Relapse	Yes	Retreatment (first line CAT II)	No	Screened	1 month	3		0	1	2
45	Janajati	RTC	48	Male	New	Yes	First line (CAT I)	No	Screened	1 month	3		0	0	3
46	Janajati	RTC	1	Female	New	Yes	Children (<15) CAT III	No	Screened	1 month	3		0	0	3
47	Janajati	RTC	46	Male	New	Yes	First line (CAT I)	Yes	Not screened
48	Dalit	RTC	43	Female	New	Yes	First line (CAT I)	Not mentioned	Screened	2 months later	4		0	0	4
49	Dalit	RTC	27	Female	New	Yes	First line (CAT I)	Not mentioned	Screened	1 month	1		0	1	0
50	Janajati	RTC	38	Male	New	Yes	First line (CAT I)	Not mentioned	Screened	1 month	3		0	1	2
51	Janajati	RTC	47	Male	Relapse	Yes	Retreatment (first line CAT II)	Not mentioned	Screened	1 month	5		1	1	3
52	Brahmin/chhetri	RTC	27	Male	New	Yes	First line (CAT I)	No	Screened	2 months later	2		1	0	1
53	Janajati	RTC	22	Female	New	Yes	First line (CAT I)	Not mentioned	Screened	1 month	3		0	1	2
54	Brahmin/chhetri	RTC	30	Female	New	Yes	First line (CAT I)	Not mentioned	Screened	1 month	4		0	0	4
55	Janajati	RTC	26	Female	Transfer In	Yes	First line (CAT I)	Not mentioned	Screened	1 month	4		0	0	4
56	Janajati	RTC	22	Female	Relapse	Yes	Retreatment (first line CAT II)	Not mentioned	Screened	1 month	4		0	0	4
57	Brahmin/chhetri	RTC	25	Female	New	Yes	First line (CAT I)	Not mentioned	Screened	1 month	1		1	0	0
58	Janajati	RTC	80	Male	New	Yes	First line (CAT I)	Not mentioned	Screened	1 month	1		0	0	1
59	Janajati	RTC	36	Male	New	Yes	First line (CAT I)	Not mentioned	Screened	1 month	3		0	0	3
60	Janajati	RTC	52	Male	New	Yes	First line (CAT I)	Not mentioned	Screened	1 month	2		0	0	2
61	Janajati	UHC 17	34	Female	New	Yes	First line (CAT I)	No	Not screened
62	Janajati	UHC 17	37	Male	New	Yes	First line (CAT I)	No	Not screened
63	Dalit	UHC 17	21	Female	New	Yes	First line (CAT I)	No	Not screened
64	Brahmin/chhetri	UHC 17	14	Female	New	Yes	First line (CAT I)	No	Screened	4 Months	4		0	2	2
65	Janajati	UHC 17	59	Female	Relapse	Yes	Retreatment (first line CAT II)	No	Not screened
66	Janajati	UHC 17	70	Female	New	Yes	First line (CAT I)	No	Screened	5 month later	4		1	1	2
67	Dalit	UHC 17	72	Female	New	Yes	First line (CAT I)	No	Not screened
68	Brahmin/chhetri	UHC 17	32	Female	Relapse	Yes	Retreatment (first line CAT II)	No	Screened	5 month later			0
69	Janajati	UHC 17	24	Male	Relapse	Yes	Retreatment (first line CAT II)	No	Screened	5 month later	3		1	1	1
70	Dalit	UHC 17	70	Male	New	Yes	Retreatment (first line CAT II)	No	Not screened
71	Brahmin/chhetri	UHC 17	45	Male	New	Yes	First line (CAT I)	No	Screened	3 Months	3		0	1	2
72	Brahmin/chhetri	UHC 17	17	Female	New	Yes	First line (CAT I)	Not mentioned	Screened	3 Months	3		0	0	3
73	Dalit	UHC 17	53	Female	Treatment after lost to follow up	Yes	Retreatment (first line CAT II)	Not mentioned	Not screened
74	Janajati	UHC 17	88	Male	New	Yes	First line (CAT I)	Not mentioned	Not screened
75	Janajati	UHC 17	37	Male	New	Yes	First line (CAT I)	Not mentioned	Not screened
76	Janajati	UHC 17	95	Male	New	Yes	First line (CAT I)	Not mentioned	Not screened
77	Dalit	UHC 17	63	Male	New	Yes	First line (CAT I)	Not mentioned	Screened	4 Months	3		0	0	3
78	Janajati	UHC 17	20	Female	New	Yes	First line (CAT I)	Not mentioned	Screened	4 Months	5		1	0	4
79	Dalit	UHC 17	22	Female	New	Yes	First line (CAT I)	Not mentioned	Screened	1 month	1		1	0	0
80	Janajati	UHC 17	18	Male	Treatment after failure	Yes	Retreatment (first line CAT II)	No	Screened	3 Months	5		0	0	5
81	Brahmin/chhetri	UHC 17	42	Male	Relapse	Yes	Retreatment (first line CAT II)	No	Screened	2 months later	3		0	0	3
82	Dalit	UHC 17	58	Male	New	Yes	Retreatment (first line CAT II)	No	Not screened
83	Brahmin/chhetri	UHC 17	70	Male	New	Yes	First line (CAT I)	No	Screened	1 month	3		1	0	2
84	Dalit	UHC 17	29	Male	New	Yes	First line (CAT I)	No	Not screened
85	Brahmin/chhetri	UHC 17	27	Male	New	Yes	First line (CAT I)	No	Not screened
86	Janajati	UHC 17	65	Male	New	Yes	First line (CAT I)	No	Not screened
87	Dalit	UHC 1	48	Male	New	Yes	First line (CAT I)	No	Not screened
88	Janajati	UHC 1	24	Female	New	Yes	Retreatment (first line CAT II)	No	Screened	Not Mention	4		1	1	2
89	Janajati	UHC 1	22	Male	New	Yes	First line (CAT I)	No	Screened	1 month	2		0	0	2
90	Janajati	UHC 1	45	Male	New	Yes	First line (CAT I)	No	Screened	2 months later	4		0	1	3
91	Brahmin/chhetri	UHC 1	50	Male	Relapse	Yes	Retreatment (first line CAT II)	No	Screened	5 months later	4		0	0	4
92	Brahmin/chhetri	UHC 1	17	Female	New	Yes	First line (CAT I)	No	Screened	5 month later	8		1	0	7
93	Dalit	UHC 1	24	Female	Transfer In	Yes	First line (CAT I)	No	Screened	5 month later	7		2	2	3
94	Janajati	UHC 1	33	Female	Relapse	Yes	Retreatment (first line CAT II)	No	Not screened
95	Janajati	UHC 2	25	Female	New	Yes	First line (CAT I)	No	Not screened
96	Brahmin/chhetri	UHC 2	19	Male	New	Yes	First line (CAT I)	No	Not screened
97	Janajati	UHC 2	18	Female	New	Yes	First line (CAT I)	No	Not screened
98	Janajati	UHC 2	62	Female	New	Yes	First line (CAT I)	No	Screened	2 months later	3		1	0	2
99	Brahmin/chhetri	UHC 2	42	Male	New	Yes	First line (CAT I)	No	Not screened
100	Brahmin/chhetri	UHC 2	43	Female	New	Yes	First line (CAT I)	No	Not screened
101	Brahmin/chhetri	UHC 2	20	Female	New	Yes	First line (CAT I)	No	Not screened
102	Brahmin/chhetri	UHC 2	41	Male	New	Yes	First line (CAT I)	No	Screened	2 months later	3		0	2	1
103	Dalit	UHC 2	22	Female	New	Yes	First line (CAT I)	No	Not screened
104	Brahmin/chhetri	UHC 5	77	Female	New	Yes	First line (CAT I)	Not mentioned	Screened	1 month	3		0	0	3
105	Janajati	UHC 5	52	Female	New	Yes	First line (CAT I)	No	Not screened
106	Dalit	UHC 5	28	Male	New	Yes	First line (CAT I)	No	Not screened
107	Janajati	UHC 5	25	Female	New	Yes	First line (CAT I)	No	Screened	5 months later	2
108	Janajati	UHC 5	30	Male	New	Yes	First line (CAT I)	No	Not screened
109	Brahmin/chhetri	UHC 5	44	Female	Relapse	Yes	Retreatment (first line CAT II)	No	Screened	2 months later	1
110	Janajati	UHC 5	80	Male	Relapse	Yes	Retreatment (first line CAT II)	No	Screened	2 months later	8
111	Janajati	UHC 5	30	Male	New	Yes	Retreatment (first line CAT II)	No	Not screened
112	Brahmin/chhetri	UHC 5	16	Male	Transfer In	Yes	First line (CAT I)	No	Screened	2 months later	1
113	Janajati	UHC 5	60	Male	New	Yes	First line (CAT I)	No	Screened	2 months later	1
114	Janajati	UHC 5	40	Male	New	Yes	First line (CAT I)	No	Screened	2 months later	6
115	Janajati	UHC 5	63	Female	New	Yes	First line (CAT I)	Not mentioned	Not screened
116	Brahmin/chhetri	UHC 5	49	Male	New	Yes	First line (CAT I)	Not mentioned	Not screened
117	Brahmin/chhetri	UHC 5	17	Male	New	Yes	First line (CAT I)	Not mentioned	Screened	2 months later	4
118	Janajati	UHC 5	22	Female	New	Yes	First line (CAT I)	Not mentioned	Screened	2 months later	3
119	Janajati	UHC 5	24	Female	New	Yes	First line (CAT I)	Not mentioned	Screened	2 months later	2
120	Janajati	UHC 5	21	Male	Others (previous treated)	Yes	Retreatment (first line CAT II)	Not mentioned	Not screened
121	Brahmin/chhetri	UHC 5	30	Female	New	Yes	First line (CAT I)	No	Screened	1 month	5		1	0	4
122	Brahmin/chhetri	UHC 5	55	Male	New	Yes	First line (CAT I)	No	Not screened
123	Dalit	UHC 5	61	Male	Relapse	Yes	Retreatment (first line CAT II)	No	Not screened
124	Brahmin/chhetri	UHC 5	29	Female	New	Yes	First line (CAT I)	No	Not screened
125	Brahmin/chhetri	UHC 5	22	Male	New	Yes	First line (CAT I)	No	Not screened
126	Janajati	UHC8	36	Male	New	Yes	First line (CAT I)	Not mentioned	Not screened
127	Janajati	UHC 8	18	Female	New	Yes	First line (CAT I)	Not mentioned	Not screened
128	Janajati	UHC 8	43	Female	New	Yes	First line (CAT I)	Not mentioned	Not screened
129	Janajati	UHC 8	52	Female	New	Yes	First line (CAT I)	Not mentioned	Screened	6 months	2				2
130	Brahmin/chhetri	UHC 8	29	Female	New	Yes	First line (CAT I)	Not mentioned	Screened	2 months later	6		1	1	4
131	Brahmin/chhetri	UHC 8	40	Female	New	Yes	First line (CAT I)	Not mentioned	Screened	5 months later	2			1	1
132	Janajati	UHC 8	64	Male	New	Yes	First line (CAT I)	Not mentioned	Screened	1 month	4		0	0	4
133	Janajati	UHC 8	36	Female	Transfer In	Yes	First line (CAT I)	Not mentioned	Not screened
134	Janajati	UHC 8	42	Female	New	Yes	First line (CAT I)	Not mentioned	Screened	5 month later	4		0	2	2
135	Janajati	UHC 8	53	Male	New	Yes	First line (CAT I)	Not mentioned	Not screened
136	Janajati	UHC 8	24	Male	New	Yes	First line (CAT I)	Not mentioned	Not screened
137	Dalit	UHC 8	20	Male	New	Yes	First line (CAT I)	Not mentioned	Not screened
138	Brahmin/chhetri	UHC 8	23	Male	New	Yes	First line (CAT I)	Not mentioned	Screened	5 month later	4		0	0	4
139	Dalit	UHC 8	24	Male	New	Yes	First line (CAT I)	Not mentioned	Not screened
140	Janajati	UHC 8	86	Male	New	Yes	First line (CAT I)	Not mentioned	Not screened
141	Janajati	UHC 8	56	Male	New	Yes	First line (CAT I)	Not mentioned	Not screened
142	Brahmin/chhetri	UHC 8	75	Female	New	Yes	First line (CAT I)	No	Not screened
143	Janajati	UHC 8	35	Male	New	Yes	First line (CAT I)	No	Not screened
144	Brahmin/chhetri	UHC 8	33	Male	New	Yes	First line (CAT I)	Yes	Not screened
145	Brahmin/chhetri	UHC 8	22	Female	New	Yes	First line (CAT I)	No	Not screened
146	Dalit	UHC 8	35	Female	New	Yes	First line (CAT I)	No	Not screened
147	Janajati	UHC 8	24	Female	New	Yes	First line (CAT I)	No	Not screened
148	Janajati	UHC 8	18	Female	New	Yes	First line (CAT I)	No	Not screened
149	Dalit	UHC 8	29	Female	New	Yes	First line (CAT I)	No	Not screened
150	Janajati	Shisuwa Hospital	57	Female	New	Yes	First line (CAT I)	Not mentioned	Not screened
151	Dalit	Shisuwa Hospital	31	Female	New	Yes	First line (CAT I)	No	Not screened
152	Janajati	Shisuwa Hospital	59	Male	New	Yes	First line (CAT I)	No	Not screened
153	Janajati	Shisuwa Hospital	70	Male	Relapse	Yes	First line (CAT I)	No	Screened	2 months later	2		0	0	2
154	Janajati	Shisuwa Hospital	70	Female	New	Yes	First line (CAT I)	No	Not screened
155	Brahmin/chhetri	Shisuwa Hospital	57	Female	New	Yes	First line (CAT I)	No	Not screened
156	Janajati	Shisuwa Hospital	49	Male	New	Yes	First line (CAT I)	No	Not screened
157	Janajati	Shisuwa Hospital	58	Male	New	Yes	First line (CAT I)	No	Not screened
158	Brahmin/chhetri	Shisuwa Hospital	58	Male	New	Yes	First line (CAT I)	No	Not screened
159	Janajati	Shisuwa Hospital	26	Male	New	Yes	First line (CAT I)	No	Screened	1 month	2		1	0	1
160	Janajati	Shisuwa Hospital	65	Male	New	Yes	First line (CAT I)	No	Screened	1 month	1		0	0	1
161	Brahmin/chhetri	Shisuwa Hospital	25	Male	Relapse	Yes	Retreatment (first line CAT II)	No	Not screened
162	Janajati	Shisuwa Hospital	21	Male	Transfer In	Yes	First line (CAT I)	No	Not screened
163	Brahmin/chhetri	Shisuwa Hospital	40	Male	New	Yes	First line (CAT I)	No	Not screened
164	Janajati	Shisuwa Hospital	24	Male	New	Yes	First line (CAT I)	No	Not screened
165	Brahmin/chhetri	Shisuwa Hospital	29	Male	New	Yes	First line (CAT I)	No	Not screened
166	Brahmin/chhetri	Shisuwa Hospital	19	Male	New	Yes	First line (CAT I)	No	Not screened
167	Janajati	Shisuwa Hospital	35	Male	New	Yes	First line (CAT I)	No	Not screened
168	Janajati	Shisuwa Hospital	35	Female	New	Yes	First line (CAT I)	No	Not screened
169	Janajati	Shisuwa Hospital	18	Female	New	Yes	First line (CAT I)	No	Not screened
170	Janajati	Shisuwa Hospital	71	Female	New	Yes	First line (CAT I)	No	Not screened
171	Janajati	Shisuwa Hospital	60	Male	New	Yes	First line (CAT I)	No	Not screened
172	Janajati	Shisuwa Hospital	29	Male	New	Yes	First line (CAT I)	No	Not screened
173	Janajati	Shisuwa Hospital	63	Male	Relapse	Yes	Retreatment (first line CAT II)	No	Not screened
174	Janajati	Shisuwa Hospital	48	Female	New	Yes	First line (CAT I)	No	Not screened
175	Janajati	Shisuwa Hospital	28	Female	New	Yes	First line (CAT I)	No	Not screened
176	Janajati	Shisuwa Hospital	40	Female	New	Yes	First line (CAT I)	No	Not screened
177	Janajati	Shisuwa Hospital	57	Male	Relapse	Yes	Retreatment (first line CAT II)	No	Not screened
178	Janajati	Shisuwa Hospital (UHC 32)	30	Male	New	Yes	First line (CAT I)	No	Not screened
179	Janajati	Shisuwa Hospital (UHC 32)	53	Male	Relapse	Yes	Retreatment (first line CAT II)	No	Screened	2 months later	3		1	0	2
180	Janajati	Shisuwa Hospital (UHC 32)	70	Male	New	Yes	First line (CAT I)	No	Not screened
181	Brahmin/chhetri	Shisuwa Hospital (Gagangauda)	67	Male	Relapse	Yes	Retreatment (first line CAT II)	No	Screened	2 months later	2		0	0	2
182	Brahmin/chhetri	Shisuwa Hospital (Gagangauda)	35	Male	New	Yes	First line (CAT I)	No	Not screened
183	Brahmin/chhetri	Shisuwa Hospital	35	Male	Treatment after failure	Yes	Retreatment (first line CAT II)	Not mentioned	Not screened
184	Janajati	Shisuwa Hospital	60	Male	Relapse	Yes	Retreatment (first line CAT II)	No	Not screened
185	Janajati	Shisuwa Hospital	74	Male	New	Yes	First line (CAT I)	No	Not screened
186	Janajati	Shisuwa Hospital	43	Male	Transfer In	Yes	First line (CAT I)	No	Not screened
187	Janajati	Shisuwa Hospital	47	Male	New	Yes	First line (CAT I)	No	Not screened
188	Madeshi (3)	Shisuwa Hospital	39	Male	New	Yes	First line (CAT I)	No	Not screened
189	Janajati	UHC 32	60	Male	New	Yes	First line (CAT I)	Not mentioned	Not screened
190	Janajati	Sishuwa Hoapital)UHC 32 (Gagangauda)	62	Female	New	Yes	First line (CAT I)	No	Not screened
191	Dalit	Hemja	35	Female	New	Yes	First line (CAT I)	No	Screened	2 months later	3		1	2	0
192	Dalit	Hemja	40	Female	New	Yes	First line (CAT I)	No	Screened	2 months later	4		2	1	1
193	Dalit	Hemja	16	Male	New	Yes	First line (CAT I)	Not mentioned	Screened	2 months later	3		0	0	3
194	Janajati	Hemja	17	Male	New	Yes	First line (CAT I)	Not mentioned	Screened	2 months later	3				3
195	Janajati	Hemja	81	Male	Relapse	Yes	Retreatment (first line CAT II)	Not mentioned	Screened	2 months later	1				1
196	Janajati	Hemja	75	Female	New	Yes	First line (CAT I)	Not mentioned	Screened	2 months later	2				2
197	Janajati	Hemja	17	Male	New	Yes	First line (CAT I)	No	Not screened
198	Janajati	Hemja	21	Female	New	Yes	First line (CAT I)	Not mentioned	Not screened
199	Janajati	Narahari	60	Male	New	Yes	First line (CAT I)	No	Not screened
200	Janajati	Narahari	79	Female	New	Yes	First line (CAT I)	Not mentioned	Screened	1 month	4		0	0	4
201	Janajati	Narahari	80	Male	New	Yes	First line (CAT I)	No	Screened	1 month	6		0	1	5
202	Brahmin/chhetri	Narahari	74	Female	Relapse	Yes	Retreatment (first line CAT II)	No	Screened	1 month	3		0	1	2
203	Janajati	Narahari	40	Female	New	Yes	First line (CAT I)	Yes	Screened	1 month	3		0	0	3
204	Janajati	Narahari	18	Male	New	Yes	First line (CAT I)	No	Screened	1 month	4			2	2
205	Brahmin/chhetri	Narahari	25	Female	New	Yes	First line (CAT I)	Not mentioned	Screened	1 month	4		1	0	3
206	Dalit	Narahari	48	Male	New	Yes	First line (CAT I)	Not mentioned	Screened	1 month	1		0	0	1
207	Dalit	Narahari	30	Male	New	Yes	First line (CAT I)	Not mentioned	Screened	1 month	1		0	0	1
208	Janajati	Narahari	70	Male	New	Yes	First line (CAT I)	Not mentioned	Screened	1 month	4		0	1	3
209	Janajati	Narahari	81	Male	New	Yes	First line (CAT I)	Not mentioned	Screened	1 month	7		0	0	7
210	Janajati	Narahari	70	Male	New	Yes	First line (CAT I)	Not mentioned	Screened	1 month	4		0	0	4
211	Janajati	Narahari	51	Female	New	Yes	First line (CAT I)	Not mentioned	Screened	1 month	3		0	0	3
212	Janajati	Narahari	22	Female	New	Yes	First line (CAT I)	Not mentioned	Screened	1 month	5		0	1	4
213	Janajati	Narahari	42	Male	New	Yes	First line (CAT I)	Yes	Not screened
214	Brahmin/chhetri	Narahari	38	Male	New	Yes	First line (CAT I)	Not mentioned	Screened	1 month	3		0	1	2
215	Dalit	Narahari	19	Male	New	Yes	First line (CAT I)	Not mentioned	Screened	1 month	4		0	2	2
217	Janajati	Narahari	13	Female	New	Yes	First line (CAT I)	Not mentioned	Screened	1 month	2		0	0	2
218	Janajati	GMC	66	Male	Relapse	Yes	Retreatment (first line CAT II)	No	Screened	1 month	3		0	0	3
219	Janajati	GMC	29	Male	New	Yes	First line (CAT I)	No	Screened	1 month	2			1	1
220	Brahmin/chhetri	GMC	36	Male	New	Yes	First line (CAT I)	No	Not screened
221	Janajati	GMC	62	Female	New	Yes	First line (CAT I)	No	Screened	1 month	2		0	0	2
222	Brahmin/chhetri	GMC	25	Male	New	Yes	First line (CAT I)	Not mentioned	Screened	1 month	2		0	0	2
223	Brahmin/chhetri	GMC	61	Female	New	Yes	First line (CAT I)	Not mentioned	Screened	1 month	2		0	1	1
224	Dalit	GMC	61	Male	New	Yes	First line (CAT I)	Not mentioned	Screened	1 month	3		0	0	3
225	Janajati	GMC	82	Female	New	Yes	First line (CAT I)	Not mentioned	Screened	1 month	1		0	0	1
226	Brahmin/chhetri	GMC	23	Male	New	Yes	First line (CAT I)	Not mentioned	Screened	1 month	4		0	0	4
227	Dalit	GMC	19	Male	New	Yes	First line (CAT I)	Not mentioned	Screened	1 month	3		0	0	3
226	Brahmin/chhetri	GMC	40	Female	New	Yes	First line (CAT I)	Not mentioned	Screened	1 month	4		0	1	3
228	Brahmin/chhetri	GMC	29	Male	New	Yes	First line (CAT I)	Not mentioned	Not screened				0	0
229	Janajati	GMC	35	Male	New	Yes	First line (CAT I)	Not mentioned	Screened	1 month	3		1	1	1
230	Janajati	GMC	22	Male	Transfer In	Yes	First line (CAT I)	Not mentioned	Not screened
231	Brahmin/chhetri	GMC	30	Female	New	Yes	First line (CAT I)	Not mentioned	Screened	1 month	3		0	2	1
232	Brahmin/chhetri	GMC	37	Male	New	Yes	First line (CAT I)	Not mentioned	Screened	1 month	2		1		1	3 days later
233	Janajati	GMC	75	Male	New	Yes	First line (CAT I)	No	Screened	1 month	2		0	0	2
234	Madeshi (3)	GMC	42	Male	New	Yes	First line (CAT I)	No	Screened	4 Months	4		0	2	2
235	Brahmin/chhetri	GMC	16	Female	New	Yes	First line (CAT I)	No	Screened	1 month	3		0	0	3
236	Janajati	GMC	40	Male	Relapse	Yes	Retreatment (first line CAT II)	No	Screened	1 month	3		0	0	3
237	Brahmin/chhetri	GMC	21	Female	New	Yes	First line (CAT I)	No	Screened	1 month	3		0	0	3
238	Madeshi (3)	GMC	16	Female	New	Yes	First line (CAT I)	No	Not screened
239	Dalit	GMC	35	Male	Relapse	Yes	Retreatment (first line CAT II)	No	Screened	1 month	2			1	1
240	Brahmin/chhetri	GMC	26	Female	New	Yes	First line (CAT I)	No	Screened	1 month	3		1	0	2
241	Brahmin/chhetri	GMC	30	Male	Others (previous treated)	Yes	Retreatment (first line CAT II)	No	Screened	1 month	3		0	1	2
242	Janajati	GMC	43	Male	New	Yes	First line (CAT I)	No	Screened	1 month	4		0	2	2
243	Dalit	UHC 13	23	Female	New	Yes	First line (CAT I)	Not mentioned	Not screened
244	Janajati	UHC 13	50	Male	New	Yes	First line (CAT I)	Not mentioned	Not screened
245	Muslim	UHC 13	14	Male	Relapse	Yes	Retreatment (first line CAT II)	No	Screened	5 month later	3		0	1	2
246	Janajati	UHC 13	68	Male	Treatment after lost to follow up	Yes	Retreatment (first line CAT II)	No	Not screened
247	Dalit	UHC 13	60	Male	New	Yes	First line (CAT I)	No	Screened	6 Months	4
248	Dalit	UHC 13	52	Male	New	Yes	First line (CAT I)	Not mentioned	Not screened
249	Muslim	UHC 13	13	Male	Relapse	Yes	Retreatment (first line CAT II)	No	Screened	3 Months	2
250	Brahmin/chhetri	UHC 13	25	Male	New	Yes	First line (CAT I)	No	Screened	3 Months	2
251	Dalit	UHC 13	57	Male	Relapse	Yes	Retreatment (first line CAT II)	Not mentioned	Screened	3 Months	3
252	Janajati	UHC 13	35	Male	New	Yes	First line (CAT I)	No	Not screened
253	Janajati	Batulechour Hospital	25	Female	New	Yes	First line (CAT I)	No	Screened	6 Months	3		0	0	3
254	Janajati	Batulechour Hospital	75	Female	New	Yes	First line (CAT I)	No	Screened	1 month	2		0	0	2
255	Janajati	Miterai Hospital	16	Female	New	Yes	First line (CAT I)	Not mentioned	Not screened
256	Janajati	Miterai Hospital	22	Female	New	Yes	First line (CAT I)	Not mentioned	Screened	1 month	2		1		1
257	Janajati	Miterai Hospital	27	Female	New	Yes	First line (CAT I)	Not mentioned	Screened	1 month	2		0	0	2
258	Janajati	Miterai Hospital	69	Male	New	Yes	First line (CAT I)	Not mentioned	Screened	1 month	3		0	0	3
259	Brahmin/chhetri	Miterai Hospital	28	Female	New	Yes	First line (CAT I)	Not mentioned	Not screened
260	Janajati	Miterai Hospital	72	Male	Relapse	Yes	Retreatment (first line CAT II)	Not mentioned	Screened	1 month	3		0	0	3
261	Brahmin/chhetri	Miterai Hospital	20	Male	New	Yes	First line (CAT I)	Not mentioned	Not screened
262	Janajati	Miterai Hospital	80	Male	New	Yes	First line (CAT I)	Not mentioned	Not screened
263	Janajati	UHC 14	26	Male	Relapse	Yes	Retreatment (first line CAT II)	No	Screened	8 Months	4
264	Janajati	UHC 14	36	Male	Relapse	Yes	Retreatment (first line CAT II)	Not mentioned	Not screened
265	Madeshi (3)	UHC 14	32	Male	New	Yes	First line (CAT I)	Not mentioned	Screened	4 Months	3		1	1	1
266	Brahmin/chhetri	UHC 14	60	Male	New	Yes	First line (CAT I)	Not mentioned	Screened	6 Months	5
267	Dalit	UHC 14	40	Male	Relapse	Yes	Retreatment (first line CAT II)	Not mentioned	Screened	1 month	3		0	1	2
268	Madeshi (3)	UHC 14	40	Male	New	Yes	First line (CAT I)	Not mentioned	Screened	1 month	6
269	Janajati	UHC 14	36	Male	New	Yes	First line (CAT I)	Not mentioned	Not screened
270	Dalit	UHC 14	62	Male	New	Yes	First line (CAT I)	No	Screened	1 month	4		0	0	4
271	Dalit	UHC 14	14	Female	New	Yes	First line (CAT I)	No	Screened	1 month	5		0	2	3
272	Dalit	Naudada	45	Female	New	Yes	First line (CAT I)	No	Screened	2 months later	9		2	0	7
273	Dalit	Naudada	72	Female	New	Yes	First line (CAT I)	No	Screened	2 months later	9		2	0	7
274	Dalit	Naudada	70	Female	Relapse	Yes	Retreatment (first line CAT II)	No	Screened	2 months later	5		0	1	4
275	Janajati	Lumle	48	Female	New	Yes	First line (CAT I)	No	Not screened
276	Brahmin/chhetri	Lumle	56	Male	Relapse	Yes	Retreatment (first line CAT II)	Not mentioned	Screened	3 Months	4		0	0	4
277	Dalit	Lumle	13	Female	New	Yes	First line (CAT I)	Not mentioned	Not screened
278	Dalit	Lumle	60	Male	New	Yes	First line (CAT I)	Not mentioned	Not screened
279	Janajati	Ghandruk	66	Male	New	Yes	First line (CAT I)	No	Not screened
280	Dalit	Ghandruk	45	Male	New	Yes	First line (CAT I)	No	Not screened
281	Brahmin/chhetri	Salyan	40	Male	New	Yes	First line (CAT I)	Not mentioned	Not screened
282	Brahmin/chhetri	Dhangsin	39	Male	Relapse	Yes	Retreatment (first line CAT II)	Not mentioned	Not screened
283	Dalit	Dhangsin	20	Female	Transfer In	Yes	First line (CAT I)	Not mentioned	Not screened
284	Dalit	Dhampus	31	Male	New	Yes	First line (CAT I)	No	Screened	1 month	2		0	1	1
285	Dalit	Dhampus	10	Female	New	Yes	First line (CAT I)	Not mentioned	Screened	2 months later	2		0	0	2
286	Brahmin/chhetri	Dhampus	46	Male	Relapse	Yes	First line (CAT I)	Not mentioned	Screened	1 month	4		0	2	2
287	Brahmin/chhetri	Tallakot	18	Female	New	Yes	First line (CAT I)	No	Not screened
288	Dalit	Yangjakot	70	Male	New	Yes	First line (CAT I)	No	Not screened
289	Janajati	Yangjakot	46	Male	New	Yes	First line (CAT I)	No	Not screened
290	Janajati	Yangjakot	84	Male	New	Yes	First line (CAT I)	Not mentioned	Not screened
291	Dalit	Yangjakot	69	Male	Relapse	Yes	Retreatment (first line CAT II)	Not mentioned	Not screened
292	Janajati	Bhedebari	29	Male	New	Yes	First line (CAT I)	No	Not screened
293	Dalit	Lahachok	75	Male	New	Yes	First line (CAT I)	Not mentioned	Not screened
294	Janajati	Sardikhola	28	Male	New	Yes	First line (CAT I)	No	Not screened
295	Brahmin/chhetri	Rivan	53	Male	New	Yes	First line (CAT I)	No	Not screened
296	Janajati	Tarpang	32	Male	New	Yes	First line (CAT I)	No	Not screened
297	Janajati	Namarjung	33	Male	New	Yes	First line (CAT I)	Not mentioned	Not screened
298	Dalit	Kristi	55	Male	New	Yes	First line (CAT I)	Not mentioned	Not screened
299	Janajati	Aarmala	50	Male	New	Yes	First line (CAT I)	Not mentioned	Not screened
300	Janajati	Aarmala	22	Female	Treatment after failure	Yes	Retreatment (first line CAT II)	Not mentioned	Not screened
301	Janajati	Arba	48	Male	New	Yes	First line (CAT I)	Not mentioned	Not screened
302	Brahmin/chhetri	Kaskikot	51	Male	New	Yes	First line (CAT I)	Yes	Not screened
303	Janajati	Manipal	18	Female	New	Yes	First line (CAT I)	No	Screened	1 month	4		0	2	2
304	Janajati	Manipal	80	Male	New	Yes	First line (CAT I)	No	Not screened
305	Janajati	Shanti Medical Hal	18	Male	New	Yes	First line (CAT I)	No	Screened	1 month	2		0	0	2
306	Janajati	Shanti Medical Hal	23	Male	New	Yes	First line (CAT I)	No	Screened	1 month	3		0	0	3
307	Janajati	Shanti Medical Hal	35	Male	New	Yes	First line (CAT I)	No	Screened	1 month	3		0	0	3
308	Janajati	Shanti Medical Hal	86	Male	Relapse	Yes	Retreatment (first line CAT II)	No	Screened	1 month	4		2	0	2
309	Janajati	Narahari	43	Male	New	Yes	First line (CAT I)	Not mentioned	Screened	1 month	3		0	1	2
310	Janajati	Narahari	13	Male	New	Yes	First line (CAT I)	Not mentioned	Screened	2 months later	2		0	0	2
											530		40	73	363
